# Supplementary material for: The GJB2 (Cx26) Gene Variants in Patients with Hearing Impairment in the Baikal Lake Region (Russia)
Source: Genes (Basel). 2023 Apr 28;14(5):1001. doi: 10.3390/genes14051001 (PMC10218609; doi:10.3390/genes14051001)
Supplement: Supplementary file 1 [file genes-14-01001-s001.zip]

Archive with 1 entries (1 files):
- genes-2334613-supplementary.pdf
